# Supplementary material for: Novel Regulators of Macropinocytosis-Dependent Growth Revealed by Informer Set Library Screening in Pancreatic Cancer Cells
Source: Metabolites. 2022 Sep 2;12(9):831. doi: 10.3390/metabo12090831 (PMC9502772; doi:10.3390/metabo12090831)
Supplement: Supplementary file 1 [file metabolites-12-00831-s001.zip]

Archive with 1 entries (1 files):
- metabolites-1881033-supplementary.xlsx
