# Supplementary material for: Novel Regulators of Macropinocytosis-Dependent Growth Revealed by Informer Set Library Screening in Pancreatic Cancer Cells
Source: Metabolites. 2022 Sep 2;12(9):831. doi: 10.3390/metabo12090831 (PMC9502772; doi:10.3390/metabo12090831)
Supplement: Supplementary file 1 [file metabolites-12-00831-s001.zip › metabolites-1881033-supplementary.xlsx]

## Sheet: AUC decrease
Supplementary Table S1: Compounds that lead to a decrease or increase in AUC
Rank	Compound	Target(s)	AUC
1	YM155	Survivin	0.194003
2	Triptolide	XPB	0.233374
3	Romidepsin	HDAC	0.337431
4	GMX-1778	NAMPT, NFkB	0.387675
5	APO866	NAMPT	0.441354
6	Cdk/Crk Inhibitor	Cdk/Crk	1.72668
7	SRT1720	SIRT1	3.10801
8	Akt Inhibitor IV	AKT	3.8956
9	OSI-906	IGF-1R	4.54112
10	NH125	eEF2 kinase	5.22377
11	17-AAG	HSP90	5.48051
12	PCI-24781	HDAC	6.02341
13	BMS-536924	Insulin receptor/IGF-1R	7.88016
14	AT13387	HSP90	7.95909
15	(-)-Deguelin	HSP90	8.03017
16	PKR Inhibitor	PKR	8.48569
17	BIX01294	G9a	9.6895
18	ML083	PKM2	10.6864
19	Alsterpaullone	CDK	11.4283
20	LAQ824	HDAC	11.7143
21	GSK-3 inhibitor IX	GSK-3	12.1578
22	NSC632839	USP	12.1954
23	MGCD0103	HDAC	12.9735
24	PIK-75	PIK3CA (p110α)	13.1645
25	Vinorelbine Tartrate	Microtubules	13.3081
26	CDDO-Me	HSP90, Akt, mTOR	13.4686
27	Valinomycin	Antibiotic	13.6387
28	(+)-JQ1	BRD4	13.9362
29	Trichostatin A	HDAC I/II	14.0105
30	UNC0642	G9a/GLP	14.0154
31	BI6727	PLK1	14.5475
32	Dorsomorphin 2HCl	AMPK	14.9983
33	Iniparib	PARP	15.1439
34	SB 743921	KSP	15.2067
35	Nigericin	Antibiotic	15.4457
36	Fedratinib	JAK2	15.5817
37	Adenosine Kinase Inhibitor	Adenoside kinase	15.6636

## Sheet: AUC increase
Rank	Compound	Target(s)	AUC
1	UCN-02 (PKC inhibitor)	PKC	41.1092
2	PP-121	PI3K/mTOR	36.7156
3	p38 MAP Kinase Inhibitor V	p38 MAPK	34.2151
4	JNJ 26854165 (Serdemetan)	MDM2	33.9927
5	PI-103	pan-PI3K	33.4888
6	CCT128930	Akt2	33.2692
7	GSK690693	pan-Akt	32.4983
8	TAE684 (NVP-TAE684)	ALK	32.3815
9	Midostaurin hydrate	Aurora kinase	31.8428
10	MK-2206 dihydrochloride	Akt	31.4268
11	SB 202190	p38 MAPK	31.4232
12	PI 3-Kalpha Inhibitor IV	PI3Kα	31.1748
13	SB 203580	p38 MAPK	31.0357
